# Supplementary material for: Genotype, but Not Climate, Affects the Resistance of Honey Bees (Apis mellifera) to Viral Infections and to the Mite Varroa destructor
Source: Vet Sci. 2022 Jul 15;9(7):358. doi: 10.3390/vetsci9070358 (PMC9320602; doi:10.3390/vetsci9070358)
Supplement: Supplementary file 1 [file vetsci-09-00358-s001.zip]

Archive with 1 entries (1 files):
- vetsci-1815630-supplementary.pdf
